# Supplementary material for: Codon Optimization, Expression in Escherichia coli, and Immunogenicity of Recombinant Chinese Sacbrood Virus (CSBV) Structural Proteins VP1, VP2, and VP3
Source: PLoS One. 2015 Jun 12;10(6):e0128486. doi: 10.1371/journal.pone.0128486 (PMC4466328; doi:10.1371/journal.pone.0128486)
Supplement: S1 Table — (XLS) [file pone.0128486.s002.xls]

## Sheet: Sheet1
The data of specific IgG antibodies in serum of the immunized mice
	PBS						GST						roVP1						roVP2						roVP3						Purified Virus
	sample 1	sample 2	sample 3	sample 4	sample 5	sample 6	sample 1	sample 2	sample 3	sample 4	sample 5	sample 6	sample 1	sample 2	sample 3	sample 4	sample 5	sample 6	sample 1	sample 2	sample 3	sample 4	sample 5	sample 6	sample 1	sample 2	sample 3	sample 4	sample 5	sample 6	sample 1	sample 2	sample 3	sample 4	sample 5	sample 6
0	0.079	0.026	0.034	0.021	0.035	0.068	0.085	0.017	0.155	0.013	0.089	0.036	0.082	0.041	0.006	0.034	0.022	0.018	0.084	0.013	0.057	0.043	0.051	0.028	0.046	0.083	0.059	0.063	0.051	0.072	0.047	0.036	0.025	0.039	0.021	0.043
2 week	0.093	0.189	0.105	0.103	0.127	0.146	0.106	0.215	0.226	0.148	0.192	0.131	0.271	0.223	0.201	0.213	0.227	0.244	0.217	0.309	0.265	0.209	0.238	0.241	0.256	0.301	0.294	0.286	0.307	0.255	0.401	0.437	0.534	0.385	0.366	0.414
4 week	0.106	0.132	0.188	0.147	0.163	0.111	0.172	0.23	0.245	0.161	0.224	0.235	0.463	0.566	0.507	0.536	0.612	0.489	0.812	0.877	0.943	0.804	0.906	0.895	0.795	0.712	0.834	0.785	0.733	0.748	1.038	1.232	1.224	1.103	1.336	1.096
6 week	0.123	0.167	0.181	0.179	0.215	0.206	0.241	0.277	0.227	0.208	0.232	0.224	0.748	0.842	0.726	0.803	0.961	0.855	1.245	1.451	1.339	1.406	1.382	1.337	1.177	1.264	1.326	1.253	1.219	1.305	1.584	1.642	1.899	1.785	1.748	1.604
