# Supplementary material for: Codon Optimization, Expression in Escherichia coli, and Immunogenicity of Recombinant Chinese Sacbrood Virus (CSBV) Structural Proteins VP1, VP2, and VP3
Source: PLoS One. 2015 Jun 12;10(6):e0128486. doi: 10.1371/journal.pone.0128486 (PMC4466328; doi:10.1371/journal.pone.0128486)
Supplement: S2 Table — (XLS) [file pone.0128486.s003.xls]

## Sheet: Sheet1
The data of SI values in the lymphocyte proliferation
	PBS Group	GST Group	roVP1 Group	roVP2 Group	roVP3 Group	Purified Virus Group
Sampe 1	1.04	1.24	1.51	1.7	1.54	1.75
Sampe 2	1.07	1.09	1.54	1.69	1.61	1.79
Sampe 3	1.16	1.11	1.61	1.59	1.78	1.82
Sampe 4	1.09	1.07	1.63	1.78	1.62	1.86
Sampe 5	1.11	1.13	1.57	1.64	1.64	1.89
Sampe 6	1.06	1.09	1.58	1.65	1.58	1.94
Mean	1.08833	1.12167	1.57333	1.675	1.62833	1.84167
SD	0.0389087	0.0561001	0.0402768	0.0590903	0.0749259	0.0630916
